# Supplementary material for: Pparg signaling controls bladder cancer subtype and immune exclusion
Source: Nat Commun. 2021 Oct 25;12:6160. doi: 10.1038/s41467-021-26421-6 (PMC8545976; doi:10.1038/s41467-021-26421-6)
Supplement: Supplementary file 3 — Source Data [file 41467_2021_26421_MOESM3_ESM.xlsx]

## Sheet: Figure 1K
Figure 1K
4D									4D
Mut#	K14+ FABP4+	FABP4+ (in basal cells)	total	K14+ FABP4+ %	Average	FABP4+ (in basal cells) %	Average		Mut#	GFP+ FABP4+	GFP+	percentage	Average
28	5	6	50	10	11.2	12	17.6		3	19	61	31.1475	37.5938
	2	7	50	4		14				35	85	41.1765
	2	11	50	4		22				23	67	34.3284
	14	15	50	28		30				33	73	45.2055
	5	5	50	10		10				13	36	36.1111
94	13	18	50	26	13.2	36	30.4		4	24	48	50	22.6797
	2	9	50	4		18				4	34	11.7647
	7	17	50	14		34				6	56	10.7143
	4	25	50	8		50				8	29	27.5862
	7	7	50	14		14				4	30	13.3333
95	6	9	50	12	9.2	18	14.4		26	16	72	22.2222	38.3223
	8	11	50	16		22				31	79	39.2405
	3	7	50	6		14				15	55	27.2727
	4	5	50	8		10				44	84	52.381
	2	4	50	4		8				51	101	50.495
WT #									WT #
27	0	0	50	0	0	0	0		26	0	54	0	0
	0	0	50	0		0				0	72	0
	0	0	50	0		0				0	64	0
	0	0	50	0		0				0	26	0
	0	0	50	0		0				0	42	0
31	0	0	50	0	0	0	0		66	0	45	0	0
	0	0	50	0		0				0	65	0
	0	0	50	0		0				0	66	0
	0	0	50	0		0				0	74	0
	0	0	50	0		0				0	39	0
33	0	0	50	0	0	0	0		73	0	72	0	0
	0	0	50	0		0				0	47	0
	0	0	50	0		0				0	55	0
	0	0	50	0		0				0	57	0
	0	0	50	0		0				0	67	0
4D									4D
Mut#	K5+ FABP4+	K5- FABP4+	total	K5+ FABP4+ percentage		K5- FABP4+ percentage			Mut#	Basal K18+	Total	Percentage	Average
44	10	14	24	41.6667	44.2518	58.3333	55.7482		31	19	100	19	19
	12	13	25	48		52				13	100	13
	8	11	19	42.1053		57.8947				21	100	21
	13	17	30	43.3333		56.6667			29	16	100	16	16.3333
	12	14	26	46.1538		53.8462				17	100	17
43	11	14	25	44	38.2632	56	61.7368			16	100	16
	8	13	21	38.0952		61.9048			32	17	100	17	17.3333
	4	7	11	36.3636		63.6364				19	100	19
	6	8	14	42.8571		57.1429				16	100	16
	3	7	10	30		70			28	13	100	13	12.6667
42	6	13	19	31.5789	36.3071	68.4211	63.6929			13	100	13
	5	9	14	35.7143		64.2857				12	100	12
	7	14	21	33.3333		66.6667
	9	13	22	40.9091		59.0909			27	0	100	0	0
	10	15	25	40		60				0	100	0
WT #										0	100	0
68	0	0	25	0	0	0	0		28	0	100	0	0
	0	0	25	0		0				0	100	0
	0	0	25	0		0				0	100	0
	0	0	25	0		0			33	0	100	0	0
	0	0	25	0		0				0	100	0
29	0	0	25	0	0	0	0			0	100	0
	0	0	25	0		0
	0	0	25	0		0
	0	0	25	0		0
	0	0	25	0		0
67	0	0	25	0	0	0	0
	0	0	25	0		0
	0	0	25	0		0
	0	0	25	0		0
	0	0	25	0		0

## Sheet: Figure 3X
Figure 3X
Mut#	Luminal lesion	Basal lesion	% Luminal
72	6	2	75
75	9	1	90
51	9	6	60
1	22	4	84.6154
53	6	3	66.6667
56	1	1	50
57	3	3	50
70	6	4	60
9	1	2	33.3333
75	7	2	77.7778
WT#	Luminal lesion	Basal lesion	% Luminal
5	0	2	0
3	0	5	0
88	0	1	0
54	0	3	0
55	0	1	0
2	0	3	0
83	0	5	0
20	0	2	0
19	0	1	0
56	0	2	0
